# Supplementary material for: Risk factors associated with cassava brown streak disease dissemination through seed pathways in Eastern D.R. Congo
Source: Front Plant Sci. 2022 Jul 22;13:803980. doi: 10.3389/fpls.2022.803980 (PMC9354974; doi:10.3389/fpls.2022.803980)
Supplement: SUPPLEMENTARY MATERIAL 1 — Questionnaire used for the epidemiological survey in cassava farmer’s fields. [file Data_Sheet_1.zip]

Archive with 9 entries (9 files):
- Supplementary material/Supplementary Figure 1.TIF
- Supplementary material/Supplementary Figure 2.TIF
- Supplementary material/Supplementary Figure 3.TIF
- Supplementary material/Supplementary Material 1.pdf
- Supplementary material/Supplementary Material 2.pdf
- Supplementary material/Supplementary Material 3.pdf
- Supplementary material/Supplementary Table 1.docx
- Supplementary material/Supplementary Table 2.docx
- Supplementary material/Supplementary Table 3.docx
